# Supplementary material for: The Association between the Dietary Inflammatory Index and Thyroid Function in U.S. Adult Males
Source: Nutrients. 2021 Sep 23;13(10):3330. doi: 10.3390/nu13103330 (PMC8540204; doi:10.3390/nu13103330)
Supplement: Supplementary file 1 [file nutrients-13-03330-s001.zip]

Archive with 3 entries (3 files):
- Figure S1ú║Flow diagram of  the sample selection from NHANES 2007-2008.tif
- Table S1ú║Baseline characteristics of participants based on DII tertiles, weighted..pdf
- Table S2ú║The methodology of dietary inflammatory index calculation.pdf
